# Supplementary material for: Fecal Microbiota and Associated Volatile Organic Compounds Distinguishing No-Adenoma from High-Risk Colon Adenoma Adults
Source: Metabolites. 2023 Jul 4;13(7):819. doi: 10.3390/metabo13070819 (PMC10383435; doi:10.3390/metabo13070819)
Supplement: Supplementary file 1 [file metabolites-13-00819-s001.zip]

Archive with 1 entries (1 files):
- metabolites-2436900-supplementary.pdf
